# Supplementary material for: Ultrasound-Guided Histotripsy Triggers the Release of Tumor-Associated Antigens from Breast Cancers
Source: Cancers (Basel). 2025 Jan 8;17(2):183. doi: 10.3390/cancers17020183 (PMC11764245; doi:10.3390/cancers17020183)
Supplement: Supplementary file 1 [file cancers-17-00183-s001.zip]

Archive with 1 entries (1 files):
- cancers-3405837-supplementary.pdf
